# Supplementary material for: Folate-Modified Albumin-Functionalized Iron Oxide Nanoparticles for Theranostics: Engineering and In Vitro PDT Treatment of Breast Cancer Cell Lines
Source: Pharmaceutics. 2025 Jul 30;17(8):982. doi: 10.3390/pharmaceutics17080982 (PMC12389551; doi:10.3390/pharmaceutics17080982)
Supplement: Supplementary file 1 [file pharmaceutics-17-00982-s001.zip]

Archive with 1 entries (1 files):
- pharmaceutics-3717552-supplementary.pdf
